# Supplementary material for: Ethanol Induction of Innate Immune Signals Across BV2 Microglia and SH-SY5Y Neuroblastoma Involves Induction of IL-4 and IL-13
Source: Brain Sci. 2019 Sep 10;9(9):228. doi: 10.3390/brainsci9090228 (PMC6770440; doi:10.3390/brainsci9090228)
Supplement: Supplementary file 1 [file brainsci-09-00228-s001.zip]

Archive with 1 entries (1 files):
- brainsci-590085-supplementary.docx
